# Supplementary material for: Real-Time Precise Prediction Dispersion Turning Point of Optical Microfiber Coupler Biosensor with Ultra-High Sensitivity and Wide Linear Dynamic Range
Source: Biosensors (Basel). 2025 Apr 10;15(4):241. doi: 10.3390/bios15040241 (PMC12025059; doi:10.3390/bios15040241)
Supplement: Supplementary file 1 [file biosensors-15-00241-s001.zip]

Archive with 1 entries (1 files):
- biosensors-3517200-supplementary.pdf
